# Supplementary material for: Impairments in sensory-motor gating and information processing in a mouse model of Ehmt1 haploinsufficiency
Source: Brain Neurosci Adv. 2020 Jun 18;4:2398212820928647. doi: 10.1177/2398212820928647 (PMC7479861; doi:10.1177/2398212820928647)
Supplement: Davis_et_al_EPOCH – Supplemental material for Impairments in sensory-motor gating and information processing in a mouse model of Ehmt1 haploinsufficiency [file Davis_et_al_EPOCH.xlsx]

## Sheet: Davis et al EPOCH
WTsal25ms	WTsal50ms	WTsal75ms	WTsal100ms	WTsal125ms	WTsal150ms	WTsal175ms	WTsal200ms	WTsal225ms	WTsal250ms	WTsal275ms	WTsal325ms	WTket25ms	WTket50ms	WTket75ms	WTket100ms	WTket125ms	WTket150ms	WTket175ms	WTket200ms	WTket225ms	WTket250ms	WTket275ms	WTket300ms	MUsal25ms	MUsal50ms	MUsal75ms	MUsal100ms	MUsal125ms	MUsal150ms	MUsal175ms	MUsal200ms	MUsal225ms	MUsal250ms	MUsal275ms	MUsal300ms	MUket25ms	MUket50ms	MUket75ms	MUket100ms	MUket125ms	MUket150ms	MUket175ms	MUket200ms	MUket225ms	MUket250ms	MUket275ms	MUket300ms	DrugWT	WT25ms
0.24597	0.07121	0.94322	1.77379	0.97849	0.00264	-0.18695	-0.04944	0.02516	-0.08987	-0.31037	0.36885	0.2742	-0.79938	-0.26759	0.72301	0.62422	0.15347	0.09861	-0.47584	-0.40866	-0.44472	-0.52127	-0.30559	0.14983	0.18231	0.30378	0.33162	0.53922	0.50624	0.27987	0.05567	-0.27962	-0.12919	0.47327	0.66418	0.0373	-0.09276	-0.26988	-0.16362	0.0001	-0.02411	-0.04086	-0.0219	-0.18147	-0.257	-0.15248	-0.15883	1	0.24597
-0.11199	-0.21688	-0.10816	-0.19531	-0.21427	-0.32422	-0.51743	-0.23247	-0.19753	-0.38557	-0.52427	-0.44486	0.00178	-0.12435	-0.29551	-0.57059	-0.41384	-0.05791	-0.35888	-0.41106	-0.2488	-0.27438	-0.01679	-0.07343	0.07453	-0.30993	-0.2471	0.18404	-0.14344	-0.49162	-0.27116	-0.0698	0.1013	0.17799	0.16576	-0.07984	-0.03402	-0.37534	-0.46787	-0.06353	0.0806	-0.28972	-0.40209	-0.07588	0.15757	-0.05433	-0.02882	-0.11602	1	-0.11199
0.07915	-0.17171	0.11577	0.20861	0.23731	0.15586	-0.06373	-0.20062	-0.26216	-0.30536	-0.24004	-0.30686	-0.08308	-0.19121	-0.18941	-0.19934	-0.19985	-0.45306	-0.52705	-0.48196	-0.6582	-0.86396	-0.72765	-0.74566	-0.03813	0.0085	-0.10422	-0.00763	-0.0405	-0.11267	-0.22899	-0.11921	-0.10261	-0.21778	-0.34238	-0.37113	-0.00349	-0.11905	-0.21273	0.0288	0.14098	0.05347	0.05409	0.18086	0.08358	-0.02196	-0.026	-0.02826	1	0.07915
0.01419	-0.18931	-0.29696	-0.36193	-0.21214	-0.12164	-0.06851	0.03751	-0.05112	-0.39654	-0.37893	-0.24362	-0.00249	-0.09525	-0.0905	0.07574	0.13158	-0.08249	-0.28669	-0.24936	-0.17215	-0.03105	-0.14858	0.13232	-0.03507	-0.20548	-0.01418	0.03687	-0.25496	-0.456	-0.27423	-0.2527	-0.17713	-0.12347	-0.26781	-0.22248	-0.18811	-0.34502	-0.16578	0.36423	0.0841	-0.19628	-0.19638	0.23281	0.01251	0.13618	0.16455	-0.01525	1	0.01419
0.04996	0.32559	0.58706	-0.27267	-0.42981	-0.2553	-0.17527	-0.12494	-0.20429	-0.52591	-0.7656	-0.38245	0.10356	-0.31077	-0.20992	0.0107	-0.31411	-0.03792	-0.05348	-0.63735	-0.65088	-0.5225	-1.61386	-1.32393	0.01498	0.03999	0.02789	0.20514	-0.19466	-0.56214	-0.9344	-0.97815	-0.63571	-0.31805	-0.22971	-0.25937	0.02438	-0.01378	0.08963	0.13431	0.02245	-0.08341	0.03912	0.05149	-0.03065	-0.00869	0.15121	0.02416	1	0.04996
#NULL!	#NULL!	#NULL!	#NULL!	#NULL!	#NULL!	#NULL!	#NULL!	#NULL!	#NULL!	#NULL!	#NULL!	#NULL!	#NULL!	#NULL!	#NULL!	#NULL!	#NULL!	#NULL!	#NULL!	#NULL!	#NULL!	#NULL!	#NULL!	-0.12429	-0.15624	-0.03639	0.23247	0.13617	0.18113	0.09194	0.14328	0.30046	0.24357	-0.14706	-0.28775	#NULL!	#NULL!	#NULL!	#NULL!	#NULL!	#NULL!	#NULL!	#NULL!	#NULL!	#NULL!	#NULL!	#NULL!	2	0.2742
#NULL!	#NULL!	#NULL!	#NULL!	#NULL!	#NULL!	#NULL!	#NULL!	#NULL!	#NULL!	#NULL!	#NULL!	#NULL!	#NULL!	#NULL!	#NULL!	#NULL!	#NULL!	#NULL!	#NULL!	#NULL!	#NULL!	#NULL!	#NULL!	#NULL!	#NULL!	#NULL!	#NULL!	#NULL!	#NULL!	#NULL!	#NULL!	#NULL!	#NULL!	#NULL!	#NULL!	#NULL!	#NULL!	#NULL!	#NULL!	#NULL!	#NULL!	#NULL!	#NULL!	#NULL!	#NULL!	#NULL!	#NULL!	2	0.00178
#NULL!	#NULL!	#NULL!	#NULL!	#NULL!	#NULL!	#NULL!	#NULL!	#NULL!	#NULL!	#NULL!	#NULL!	#NULL!	#NULL!	#NULL!	#NULL!	#NULL!	#NULL!	#NULL!	#NULL!	#NULL!	#NULL!	#NULL!	#NULL!	#NULL!	#NULL!	#NULL!	#NULL!	#NULL!	#NULL!	#NULL!	#NULL!	#NULL!	#NULL!	#NULL!	#NULL!	#NULL!	#NULL!	#NULL!	#NULL!	#NULL!	#NULL!	#NULL!	#NULL!	#NULL!	#NULL!	#NULL!	#NULL!	2	-0.08308
#NULL!	#NULL!	#NULL!	#NULL!	#NULL!	#NULL!	#NULL!	#NULL!	#NULL!	#NULL!	#NULL!	#NULL!	#NULL!	#NULL!	#NULL!	#NULL!	#NULL!	#NULL!	#NULL!	#NULL!	#NULL!	#NULL!	#NULL!	#NULL!	#NULL!	#NULL!	#NULL!	#NULL!	#NULL!	#NULL!	#NULL!	#NULL!	#NULL!	#NULL!	#NULL!	#NULL!	#NULL!	#NULL!	#NULL!	#NULL!	#NULL!	#NULL!	#NULL!	#NULL!	#NULL!	#NULL!	#NULL!	#NULL!	2	-0.00249
#NULL!	#NULL!	#NULL!	#NULL!	#NULL!	#NULL!	#NULL!	#NULL!	#NULL!	#NULL!	#NULL!	#NULL!	#NULL!	#NULL!	#NULL!	#NULL!	#NULL!	#NULL!	#NULL!	#NULL!	#NULL!	#NULL!	#NULL!	#NULL!	#NULL!	#NULL!	#NULL!	#NULL!	#NULL!	#NULL!	#NULL!	#NULL!	#NULL!	#NULL!	#NULL!	#NULL!	#NULL!	#NULL!	#NULL!	#NULL!	#NULL!	#NULL!	#NULL!	#NULL!	#NULL!	#NULL!	#NULL!	#NULL!	2	0.10356
#NULL!	#NULL!	#NULL!	#NULL!	#NULL!	#NULL!	#NULL!	#NULL!	#NULL!	#NULL!	#NULL!	#NULL!	#NULL!	#NULL!	#NULL!	#NULL!	#NULL!	#NULL!	#NULL!	#NULL!	#NULL!	#NULL!	#NULL!	#NULL!	#NULL!	#NULL!	#NULL!	#NULL!	#NULL!	#NULL!	#NULL!	#NULL!	#NULL!	#NULL!	#NULL!	#NULL!	#NULL!	#NULL!	#NULL!	#NULL!	#NULL!	#NULL!	#NULL!	#NULL!	#NULL!	#NULL!	#NULL!	#NULL!	#NULL!	#NULL!
[truncated: 29 more columns]
