# Supplementary material for: Impairments in sensory-motor gating and information processing in a mouse model of Ehmt1 haploinsufficiency
Source: Brain Neurosci Adv. 2020 Jun 18;4:2398212820928647. doi: 10.1177/2398212820928647 (PMC7479861; doi:10.1177/2398212820928647)
Supplement: Davis_et_al_NOR – Supplemental material for Impairments in sensory-motor gating and information processing in a mouse model of Ehmt1 haploinsufficiency [file Davis_et_al_NOR.xlsx]

## Sheet: Davis et al NOR
Genotype	TestPoint	HabTime	TestPerTime	TestTimeNov	TestContactsNov	WTTestPer15	MutTestPer15	WTTestPer90	MutTestPer90	TestTimeFam	TotalTestTime
1	1	74.4	67.4847	132	12	67.4847	48.4775	84.0887	54.3059	63.6	195.6
1	1	80.2	57.3736	163.4	22	57.3736	54.446	67.6389	57.8049	121.4	284.8
1	1	117.8	34.3594	82.6	30	34.3594	10.9326	68.0412	51.08	157.8	240.4
1	1	146.6	57.751	181.8	36	57.751	48.3836	52.2148	68.0765	133	314.8
1	1	75.2	78.4461	187.8	32	78.4461	72.6546	63.8356	42.0668	51.6	239.4
1	1	307.8	60.6349	114.6	21	60.6349	52.2648	76.9835	29.7134	74.4	189
1	1	133	59.8778	58.8	9	59.8778	78.6723	72.9958	#NULL!	39.4	98.2
1	2	98.6	84.0887	174.4	14	14	#NULL!	43.3246	#NULL!	33	207.4
1	2	74.4	67.6389	97.4	17	17	#NULL!	79.8592	#NULL!	46.6	144
1	2	89	68.0412	132	26	26	#NULL!	#NULL!	#NULL!	62	194
1	2	76.2	52.2148	77.8	25	25	#NULL!	#NULL!	#NULL!	71.2	149
1	2	123.6	63.8356	93.2	23	23	#NULL!	#NULL!	#NULL!	52.8	146
1	2	103.4	76.9835	196	27	27	#NULL!	#NULL!	#NULL!	58.6	254.6
1	2	175.4	72.9958	173	14	14	#NULL!	#NULL!	#NULL!	64	237
1	2	107	43.3246	66.2	16	16	#NULL!	#NULL!	#NULL!	86.6	152.8
1	2	40.2	79.8592	113.4	31	31	#NULL!	#NULL!	#NULL!	28.6	142
2	1	111.6	48.4775	159.2	37	37	#NULL!	#NULL!	#NULL!	169.2	328.4
2	1	100.4	54.446	79.6	35	35	#NULL!	#NULL!	#NULL!	66.6	146.2
2	1	188.4	10.9326	42.2	7	7	#NULL!	#NULL!	#NULL!	343.8	386
2	1	101.8	48.3836	89.8	29	29	#NULL!	#NULL!	#NULL!	95.8	185.6
2	1	169.8	72.6546	272.6	43	43	#NULL!	#NULL!	#NULL!	102.6	375.2
2	1	94.4	52.2648	90	26	26	#NULL!	#NULL!	#NULL!	82.2	172.2
2	1	43.6	78.6723	222.8	18	18	#NULL!	#NULL!	#NULL!	60.4	283.2
2	2	120	54.3059	230.8	38	38	#NULL!	#NULL!	#NULL!	194.2	425
2	2	146	57.8049	94.8	24	24	#NULL!	#NULL!	#NULL!	69.2	164
2	2	107.2	51.08	175	16	16	#NULL!	#NULL!	#NULL!	167.6	342.6
2	2	70.2	68.0765	135.2	35	35	#NULL!	#NULL!	#NULL!	63.4	198.6
2	2	63	42.0668	80.6	12	12	#NULL!	#NULL!	#NULL!	111	191.6
2	2	150	29.7134	78.8	17	17	#NULL!	#NULL!	#NULL!	186.4	265.2
