# Supplementary material for: Impairments in sensory-motor gating and information processing in a mouse model of Ehmt1 haploinsufficiency
Source: Brain Neurosci Adv. 2020 Jun 18;4:2398212820928647. doi: 10.1177/2398212820928647 (PMC7479861; doi:10.1177/2398212820928647)
Supplement: Davis_et_al_qPCR – Supplemental material for Impairments in sensory-motor gating and information processing in a mouse model of Ehmt1 haploinsufficiency [file Davis_et_al_qPCR.xlsx]

## Sheet: Davis et al qPCR
Genotype	Grin1	Grin2a	Grin2b	Grin2c	Gria1	Gria2	Gria3	Gria4
2	0.12	0.42	0.25	0.01	0.250226	1.0802	0.291446	0.25726
2	0.4	0.49	0.26	0.01	0.231618	1.21404	0.299332	0.246527
2	0.45	0.24	0.16	0.01	0.148813	0.563217	0.173136	0.118237
2	0.26	0.21	0.13	0.01	0.155426	0.564209	0.442669	0.187414
2	0.23	0.37	0.27	0.01	0.386264	1.34505	0.29682	0.228088
2	0.48	0.37	0.3	0.01	0.313061	1.68706	0.436639	0.247331
2	0.29	0.41	0.26	1	0.246804	1.30264	0.540152	0.281545
2	0.51	0.5	0.31	0.01	0.268639	1.46789	0.600294	0.29397
1	0.52	0.4	0.22	0	0.178877	1.42632	0.485973	0.276166
1	0.54	0.59	0.42	0.01	1.0732	1.91874	0.400128	0.148984
1	0.64	0.41	0.39	0.01	0.440366	1.91425	0.627104	0.288527
1	0.49	0.36	0.17	0.01	0.189377	0.643388	0.203653	0.114023
