# Supplementary material for: Impairments in sensory-motor gating and information processing in a mouse model of Ehmt1 haploinsufficiency
Source: Brain Neurosci Adv. 2020 Jun 18;4:2398212820928647. doi: 10.1177/2398212820928647 (PMC7479861; doi:10.1177/2398212820928647)
Supplement: Davis_et_al_Rotarod – Supplemental material for Impairments in sensory-motor gating and information processing in a mouse model of Ehmt1 haploinsufficiency [file Davis_et_al_Rotarod.xlsx]

## Sheet: Motor learning Figure 1C
		Session 1		Session 2		Session 3
Genotype		Trial 1	Trial 2	Trial 1	Trial 2	Trial 1	Trial 2
1	A1	14	18	94	65	182	216
1	A2	9	171	256	300	300	287
1	B4	234	240	206	133	300	296
1	C1	25	120	73	137	300	300
1	D3	190	218	275	157	181	270
1	D4	73	94	164	42	247	218
1	E1	43	71	167	243	209	232
1	E3	138	166	191	237	111	200
1	F2	160	200	279	296	239	300
1	G2	25	95	148	172	139	120
1=WT	Mean	91.1	139.3	185.3	178.2	220.8	243.9
	SEM	26.0984	22.5013	22.479	28.2971	21.5695	18.3971
2	A3	164	300	289	300	297	300
2	A4	105	128	111	271	239	300
2	B1	161	199	143	179	263	225
2	B2	32	58	163	179	182	199
2	B3	99	115	152	182	250	183
2	B5	121	203	210	171	180	112
2	C2	82	168	150	159	151	240
2	C3	300	300	112	168	165	210
2	D1	88	129	146	202	188	300
2	D2	32	138	300	300	300	234
2	D5	208	248	300	269	300	300
2	E2	21	90	172	225	209	144
2	E4	25	61	189	72	209	101
2	F1	75	165	155	152	195	218
2	F3	75	104	241	281	300	298
2	F4	126	176	279	200	265	282
2	G1	20	135	87	82	87	65
2	G3	113	189	130	300	264	276
2=Mutant	Mean	102.611	161.444	184.944	205.111	224.667	221.5
	SEM	17.1512	16.6596	16.2261	16.5674	14.2682	17.7956

## Sheet: Motor coordination Figure 1D
		Speed (rpm)
Genotype		10	20	30	40	50
1	A1	300	300	72	90	23
1	A2	300	300	300	300	138
1	B4	300	300	300	300	268
1	C1	300	300	162	104	12
1	D3	300	300	40	48	32
1	D4	300	300	300	246	137
1	E1	300	300	300	96	48
1	E3	300	297	139	40	87
1	F2	300	300	77	199	90
1	G2	300	17	53	8	5
1=WT		300	271.4	174.3	143.1	84	WT
		0	28.2886	36.125	34.5761	25.5727	Mutant
2	A3	300	300	300	300	300
2	A4	300	300	300	300	137
2	B1	300	300	134	229	135
2	B2	300	300	300	59	48
2	B3	300	173	100	62	13
2	B5	300	300	119	58	235
2	C2	300	300	36	182	73
2	C3	300	300	300	300	132
2	D1	300	300	67	173	74
2	D2	300	300	300	300	300
2	D5	300	300	300	164	150
2	E2	300	300	102	210	40
2	E4	300	297	139	40	87
2	F1	300	300	300	123	67
2	F3	300	300	300	300	300
2	F4	300	300	300	231	80
2	G1	81	157	15	3	15
2	G3	300	300	217	144	59
2=Mutant		287.833	284.833	201.611	176.556	124.722
		11.8312	10.0134	25.0646	23.3823	22.1793
