# Supplementary material for: Impairments in sensory-motor gating and information processing in a mouse model of Ehmt1 haploinsufficiency
Source: Brain Neurosci Adv. 2020 Jun 18;4:2398212820928647. doi: 10.1177/2398212820928647 (PMC7479861; doi:10.1177/2398212820928647)
Supplement: Davis_et_al_Startle_and_PPI – Supplemental material for Impairments in sensory-motor gating and information processing in a mouse model of Ehmt1 haploinsufficiency [file Davis_et_al_Startle_and_PPI.xlsx]

## Sheet: Davis et al Startle and PPI
Genotype	MAX1	MAX2	MAX3	MAX4	MAX5	MAX6	MAX7	MAX8	MAX9	MAX10	MAX11	MAX12	MAX13	AVE1	AVE2	AVE3	AVE4	AVE5	AVE6	AVE7	AVE8	AVE9	AVE10	AVE11	AVE12	AVE13	PD4	PD8	PD16	Weight	Batch	P120
1	967	1162	400	776	649	679	581	640	571	630	83	166	171	278	336	117	236	180	222	152	149	131	134	27	42	52	5.2	5.2	4.8	27	1	113.625
1	874	596	371	522	396	664	444	1143	361	254	278	688	298	277	173	103	131	90	177	116	340	115	75	68	193	95	5	4.1	3.9	28	1	147.375
2	1294	1909	1221	605	503	635	552	562	356	337	562	176	356	322	395	321	199	176	165	153	173	92	87	172	48	97	5	4.6	3.2	24	1	123.375
2	791	1221	1030	1499	1196	1211	884	1201	894	1021	884	850	1167	213	370	301	362	285	304	264	346	251	288	224	244	263	5.1	4.8	4.6	28	1	273
2	1729	2090	2271	2261	2139	1968	2290	1968	1987	1538	1274	889	1499	412	467	460	450	418	366	414	389	367	310	274	211	365	5.2	5.1	5.1	28	1	337
2	337	454	127	1069	615	1636	1367	1123	98	1040	610	566	957	89	105	410	320	208	472	326	293	27	251	157	135	232	5.3	4.9	4.9	27	1	236.625
2	645	1343	1499	1484	1631	1123	1509	1353	1147	918	1187	1377	928	177	412	456	354	370	339	375	374	336	285	374	384	258	5.3	4.9	4.8	27	1	340.625
1	938	664	1226	742	908	815	732	767	791	1079	615	659	298	218	148	321	191	241	181	174	184	168	246	151	165	86	5.3	5.4	5.1	25	1	169.375
2	2593	1621	1772	1138	1206	1406	923	557	781	1064	854	1309	1045	614	415	452	324	295	345	274	160	203	273	234	373	245	5.2	5.3	4.7	28	1	263.375
1	273	1157	610	591	615	840	430	625	547	430	576	449	552	58	295	178	202	178	153	123	185	168	113	168	137	179	5.2	4.7	4.7	23	1	165.75
2	337	1792	1313	1289	869	791	703	552	498	488	493	430	474	91	448	358	370	281	244	211	143	139	135	131	131	126	5.3	5.1	4.6	25	1	157.5
2	781	1235	1157	1377	1055	801	1035	967	835	923	1426	815	732	215	302	268	358	328	265	309	294	238	252	328	224	218	5.2	4.6	4.4	27	1	266
2	488	2798	4077	3027	2041	3970	3120	2642	2188	1128	1270	1504	1001	178	770	952	722	575	905	734	635	562	385	394	464	333	5.3	5	4.3	30	1	551.5
2	547	1509	903	1553	2402	928	762	752	649	874	1152	581	1113	168	528	326	442	655	295	312	231	226	263	360	197	303	5.2	4.9	4.8	29	1	245.875
1	933	1543	1230	1704	625	933	947	1245	1245	1147	1138	972	1230	222	464	333	423	165	279	270	327	319	290	289	251	352	5.1	4.8	4.3	27	1	297.125
1	200	977	796	688	571	400	420	381	459	386	566	249	259	51	260	234	207	168	130	134	130	137	124	181	84	84	5	4.9	4.1	28	1	125.5
2	151	522	469	381	356	557	356	352	400	449	400	493	537	47	146	158	130	116	159	103	101	118	125	111	138	140	5.2	4.9	4.8	25	1	124.375
1	1987	1851	2329	2241	2256	2451	1777	1572	2070	2256	2329	2305	2231	633	506	608	555	536	599	427	396	485	541	591	598	566	5.2	5	4.5	29	1	525.375
2	137	1860	1191	1553	1152	1025	1069	894	830	552	1040	1265	674	46	460	378	449	315	285	265	231	195	133	243	294	169	5.1	4.7	4.2	28	1	226.875
1	107	718	483	415	107	552	308	444	278	181	186	63	103	41	191	131	116	37	140	86	110	65	61	68	19	31	5.1	4.3	3.2	26	1	72.5
2	171	630	918	366	200	347	430	356	103	244	278	73	34	48	207	296	148	72	99	122	102	35	72	83	31	7	4.9	3.5	2.8	27	1	68.875
2	640	1069	1406	1162	1396	1475	1543	1768	1519	1533	2007	1816	1577	170	259	395	333	342	333	346	332	281	323	367	312	284	5.2	5	4.7	29	1	322.25
2	469	1025	1514	1465	1270	1187	1187	1431	1021	371	146	347	1245	118	284	363	376	332	309	330	332	290	127	48	72	338	5.2	4.9	4	27	1	230.75
2	103	635	1274	1328	1602	1226	1045	820	1089	854	1001	68	566	36	142	313	335	451	346	275	234	262	245	284	24	155	5.3	4.9	4.5	27	1	228.125
2	1362	293	1450	1533	1255	1572	1353	669	1104	1440	1367	244	366	386	75	381	346	321	396	303	192	235	401	349	78	91	5.2	4.9	4.9	27	1	255.625
1	991	991	854	625	259	264	547	537	693	186	698	293	654	293	257	231	160	73	75	148	150	164	54	199	92	162	5	4.3	3.8	28	1	130.5
2	1104	2007	2256	2407	1890	1733	1299	840	796	1519	962	1025	957	366	563	558	581	405	390	351	265	260	402	300	318	235	5.2	5	4.8	25	1	315.125
1	405	54	112	117	850	347	1069	107	59	298	249	249	190	405	54	112	117	850	347	1069	107	59	298	249	249	190	5.6	4.2	3.4	35	2	321
1	303	1421	132	225	127	1079	190	1133	938	688	840	527	688	303	1421	132	225	127	1079	190	1133	938	688	840	527	688	5	4.5	3.7	41	2	760.375
2	2065	1724	1011	1411	1450	1582	1846	1450	1431	1465	1509	1392	1855	2065	1724	1011	1411	1450	1582	1846	1450	1431	1465	1509	1392	1855	5.1	5.1	4.9	42	2	1566.25
1	854	381	820	610	815	562	918	625	659	493	410	640	366	854	381	820	610	815	562	918	625	659	493	410	640	366	4.9	4	3	47	2	584.125
1	1260	1450	1309	1270	1763	1001	850	1274	312	732	1470	1455	1572	1260	1450	1309	1270	1763	1001	850	1274	312	732	1470	1455	1572	5.4	5.2	4.5	30	2	1083.25
1	103	718	581	127	410	767	166	239	249	49	356	103	83	103	718	581	127	410	767	166	239	249	49	356	103	83	5.4	4	3.4	32	2	251.5
2	537	356	234	518	151	161	381	273	312	244	278	190	73	537	356	234	518	151	161	381	273	312	244	278	190	73	4.8	4.3	3.5	39	2	239
1	1450	1929	1670	1167	1421	1309	566	1284	1211	1240	1240	889	1128	1450	1929	1670	1167	1421	1309	566	1284	1211	1240	1240	889	1128	5.4	5.3	5.2	36	2	1108.38
1	522	117	107	381	322	557	366	513	249	962	127	747	742	522	117	107	381	322	557	366	513	249	962	127	747	742	5	4.8	2.8	37	2	532.875
2	220	200	376	425	522	132	93	59	54	459	54	205	264	220	200	376	425	522	132	93	59	54	459	54	205	264	5.3	4.2	3	39	2	165
2	283	1182	1255	1313	1636	1675	1055	1211	1011	981	928	630	605	283	1182	1255	1313	1636	1675	1055	1211	1011	981	928	630	605	5.2	5.1	5	46	2	1012
2	1406	1685	1587	1665	1470	1528	1348	1318	1372	1519	1499	1348	1357	1406	1685	1587	1665	1470	1528	1348	1318	1372	1519	1499	1348	1357	5.3	5.2	4.8	42	2	1411.12
2	1567	1543	1562	1431	1572	1606	1387	786	1094	845	229	1123	942	1567	1543	1562	1431	1572	1606	1387	786	1094	845	229	1123	942	5.5	5.4	5.4	43	2	1001.5
2	1899	1914	1997	1958	1870	1362	1646	1538	737	1890	1807	1797	1641	1899	1914	1997	1958	1870	1362	1646	1538	737	1890	1807	1797	1641	5.3	5.2	5.1	38	2	1552.25
2	405	732	688	811	806	923	1030	1001	176	884	503	142	771	405	732	688	811	806	923	1030	1001	176	884	503	142	771	5.5	5.2	5.1	31	2	678.75
1	1372	1465	1025	1050	1074	1211	1196	713	352	1221	518	503	1069	1372	1465	1025	1050	1074	1211	1196	713	352	1221	518	503	1069	5.3	5.2	5	29	2	847.875
2	1187	596	1558	1714	1187	1523	1265	967	1279	605	1152	1406	898	1187	596	1558	1714	1187	1523	1265	967	1279	605	1152	1406	898	5.2	4.6	4.4	33	2	1136.88
1	1992	1631	1733	645	1187	508	1108	1108	811	1152	435	659	371	1992	1631	1733	645	1187	508	1108	1108	811	1152	435	659	371	4.3	4.6	4.8	38	2	769
1	1343	1240	1025	854	996	957	728	981	737	1118	1343	1089	1104	1343	1240	1025	854	996	957	728	981	737	1118	1343	1089	1104	5	5	4.9	36	2	1007.12
1	439	327	469	283	728	928	1353	146	1113	1279	1343	806	928	439	327	469	283	728	928	1353	146	1113	1279	1343	806	928	4.7	4.8	5	35	2	987
2	1514	1860	1753	1665	1465	1255	981	1416	1157	1191	1201	1367	1157	1514	1860	1753	1665	1465	1255	981	1416	1157	1191	1201	1367	1157	5.3	5	4.7	30	2	1215.62
1	1357	1406	1284	1650	1396	1289	1069	1587	1396	1704	1597	1504	1650	1357	1406	1284	1650	1396	1289	1069	1587	1396	1704	1597	1504	1650	5.2	4.9	4.8	33	2	1474.5
2	522	493	576	405	186	259	103	430	68	410	327	679	63	522	493	576	405	186	259	103	430	68	410	327	679	63	5	4.2	3.6	33	2	292.375
2	54	1748	1797	1504	1582	1528	1333	1206	1255	1372	1143	1660	1074	54	1748	1797	1504	1582	1528	1333	1206	1255	1372	1143	1660	1074	5.2	5.1	4.9	34	2	1321.38
1	278	645	469	449	479	229	566	278	474	850	869	698	762	278	645	469	449	479	229	566	278	474	850	869	698	762	4.5	3.2	3	32	2	590.75
1	718	630	312	327	273	605	371	298	342	337	415	49	269	718	630	312	327	273	605	371	298	342	337	415	49	269	5.2	4.3	3.6	34	2	335.75
2	1479	1221	908	1016	786	283	1128	654	806	1021	762	781	918	1479	1221	908	1016	786	283	1128	654	806	1021	762	781	918	5.2	4.6	4.4	33	2	794.125
1	142	112	342	693	771	410	635	132	127	68	24	44	176	142	112	342	693	771	410	635	132	127	68	24	44	176	5.8	4	3.8	32	2	202
1	54	244	356	39	54	605	78	24	68	93	98	522	88	54	244	356	39	54	605	78	24	68	93	98	522	88	4.3	2.8	3	29	2	197
